# Supplementary material for: Immune Defense Mechanism of Reticulitermes chinensis Snyder (Blattodea: Isoptera) against Serratia marcescens Bizio
Source: Insects. 2022 Feb 24;13(3):226. doi: 10.3390/insects13030226 (PMC8954430; doi:10.3390/insects13030226)
Supplement: Supplementary file 1 [file insects-13-00226-s001.zip]

Archive with 7 entries (7 files):
- Figure S1.png
- Figure S2.png
- Figure S3.png
- Figure S4.png
- Supplementary Table S1 Primers used in qRT-PCR.xlsx
- Supplementary Table S2 and Table S3.pdf
- Supplementary Table S4 Differentially expressed immune-related genes in R. chinensis.xlsx
