# Supplementary material for: Immune Defense Mechanism of Reticulitermes chinensis Snyder (Blattodea: Isoptera) against Serratia marcescens Bizio
Source: Insects. 2022 Feb 24;13(3):226. doi: 10.3390/insects13030226 (PMC8954430; doi:10.3390/insects13030226)
Supplement: Supplementary file 1 [file insects-13-00226-s001.zip › Supplementary Table S1 Primers used in qRT-PCR.xlsx]

## Sheet: Sheet1
Table S1. Primers used in qRT-PCR
Gene ID	Gene name	FORWARD PRIMER	REVERSE PRIMER
		(5′TO3′)	(5′TO3′)
	GAPDH	TTGGTATTGCTCGTGGGCTT	TACAACCGAACCCGTAGGGA
	β-actin	AGCGGTCACTCATTCCCTTG	ATTCCTGACGTACTGTCGCC
TRINITY_DN12358_c1_g1	Rho-related GTP-binding protein RhoC-like	CGTATTGTTGCAGTCGGAGAT	GGCTCGTAGTCTTCTGGAAATG
TRINITY_DN18594_c0_g1	Serine/threonine kinase AKT	ACAGGAAGTGCTCCTTTCTATG	GCCTTAGCTGATATAGTGTCTGG
TRINITY_DN18771_c0_g1	Heat shock protein 90-2, partial	GGAAGACCATCTGGCTGTAAA	ATATCGAATGGAGCACGTCTG
TRINITY_DN13094_c1_g1	Cytosolic phospholipase A2 zeta	GCGACAATCGGGCAAATTC	CCCACACGAGGCTGAATAAT
TRINITY_DN32578_c0_g1	Ras-specific guanine nucleotide-releasing factor 1	CCACTGGCTCAGTTGAAGAA	TCCTTGAGCGAAACTCGTAAG
TRINITY_DN151395_c0_g1	NADPH-cytochrome P450 reductase	GCTTCCAGATGGGATGAACTAT	GACGGAAAGCAGCTCTACAA
TRINITY_DN71762_c0_g1	Dedicator of cytokinesis protein 2, partial	GCACACACATTAAAGGAGGAAAG	AGAAGTGGGTTCTGTGGAATTAG
TRINITY_DN32026_c0_g1	Actin-related protein	TCCTGATTACCAACCTCCTTTG	CTTCATGTCCGAGATCTCCTTATC
TRINITY_DN21490_c0_g1	serine/threonine-protein kinase Tor	CCGCAAGCCGATCAGTATTTA	TGTTCCCACTTCGCTTCATC
TRINITY_DN111952_c0_g1	serine/threonine-protein phosphatase PP1-2-like	CATGTGTGCGGCGATTTG	GGGCGCGAATAATATGCTTTAC
TRINITY_DN1499_c0_g1	Peptidoglycan-recognition protein SD-like isoform X2 (PGRP-SD)	CTGGGATAGGATTGTGGATGTTT	GGAAGTGGCGTCGTATGAATAG
TRINITY_DN8513_c0_g1	Peptidoglycan-recognition protein LA-like isoform X1 (PGRP-LA)	CGTGTCTGGAGAGGAAATACTG	AACAGACTAGCCGCCATAAC
TRINITY_DN728_c2_g3	Peptidoglycan-recognition protein LE, partial (PGRP-LE)	CGATGTGGAAGGACTGAGTATG	CGTTGCCATACGTCGTGATA
TRINITY_DN8089_c0_g3	Peptidoglycan-recognition protein SC2, partial (PGRP-SC2)	CTCCGTTGATCTTGCTACTCTC	GCATTGGCATCTGCATCATAG
TRINITY_DN27359_c1_g1	Gram-negative bacteria binding protein 1, partial (GNBP)	GAAGTGTAGTGTGGACGAAGAG	CGGCCTCAGGAGAGATAGAT
TRINITY_DN212273_c0_g1	Scavenger receptor class B member 1 (SCR)	GGTTCCTCTGAGCATCATCTT	AGTAAGAGTCAGCACTTGTTAGAG
TRINITY_DN3509_c3_g1	Putative C-type lectin (CTL)	GCTGTACCTGACACACAAGAA	GTCACTGACACCGACGTAAA
TRINITY_DN151125_c0_g1	Hemolymph lipopolysaccharide-binding protein (βGRP)	GCTCCTGTGGTCACTATCATTAC	AGGCATCCAACTGGACTTTAC
TRINITY_DN125_c0_g1	Toll9	CTGCTACTGGACCACTGATTAC	CGGACACAAAGGCAACATTATT
TRINITY_DN121257_c0_g1	Protein spaetzle (Spaetzle)	CTACCTGTACACAACGCTACTG	GAAGGAGCCCTCAGCATTT
TRINITY_DN591_c1_g3	TNF receptor-associated factor 6 (TRAF6)	GTGCCTTCGTACACATCTTCT	CACACCTCGACACACAGATAC
TRINITY_DN92846_c0_g1	Serine/threonine-protein kinase pelle (Pelle)	GATCCTGACGCTTGACCATTA	GATCACTGGGTACAGACAACAA
TRINITY_DN1927_c0_g1	Protein pellino (Pellino)	TAGCCTGGACAACCAACTAATG	GTCACATGGCCACAGAGAAA
TRINITY_DN18606_c0_g1	Myeloid differentiation primary response protein MyD88 (MyD88)	TCACCGAGGCAGAAGTATAAAG	GATATGTCGTTCCAGACGTAGG
TRINITY_DN5145_c0_g1	Interferon regulatory factor 2-binding protein 2-A (IRF2)	CAAGAACGGCTTGAGGATACA	CTTCTCTCCACTTGGGCAATAA
TRINITY_DN1587_c1_g1	Interleukin-1 receptor-associated kinase 4 (Tube)	CGTCACGGAATGTCTCTCTTC	CCGAGTTTACGTCCTCCATTAC
TRINITY_DN55183_c0_g1	Kazal type serine protease inhibitor (Serpin1)	GGCGGCTAGTACAAAGAGATAG	CTACTGACGGTTGAAAGCTACT
TRINITY_DN26680_c0_g1	Angiotensin-converting enzyme (ACE)	GCATGTCCTCCACATACAGTAA	CTCTGCTTGTCCTCATGATCTC
TRINITY_DN170168_c0_g1	Serine proteinase stubble (SP1)	GTGAGATTCGGGTACATCCATAC	GAAGGCAGATGGGTGCAATA
TRINITY_DN104782_c0_g1	Serine protease easter (SP2)	GTACAGAACGACCAGCACTT	CCGGTGTTTACACTCGTATCTC
TRINITY_DN2780_c0_g1	Serine protease gd (SP3)	CATCAGTGTCCCTAACCCTTATC	CGCATCCTCTCCCATTCTTT
TRINITY_DN1615_c0_g1	Caspase-8 (Dredd)	GCTTTCTGTTCAGTGGGAAATG	ACAGGGTGTGGAGGTCTAA
TRINITY_DN81509_c0_g1	relish, partial (Relish)	GTTGGTCTGCTCAAGGAGATAG	TGTGAACAAGAGGGACACATT
TRINITY_DN1608_c12_g1	TGF-beta-activated kinase 1 and MAP3K7-binding protein 3-like isoform X1 (TAK1)	CGAGAACTGCGGAAAGAGAA	GTGGATACGATGGGCAAAGA
TRINITY_DN34037_c0_g1	fas-associated death domain protein (FADD)	CCAAGGCTGCTTCTGGTAATA	CTGCACCTCCATTGTCTTCT
TRINITY_DN21117_c0_g1	Ras-related C3 botulinum toxin substrate 1	CAAGTACCCGTTGGTGAGAA	GGATAGCTGAAAGGACGGATAG
TRINITY_DN39279_c0_g1	Antizyme inhibitor 2	GGAGGTGGTTTCATCCATTCA	AATTCCATCCCAACCGAGATAC
TRINITY_DN12358_c1_g1	Rho-related GTP-binding protein RhoC-like	ACAGGAAGTGCTCCTTTCTATG	GCCTTAGCTGATATAGTGTCTGG
TRINITY_DN30983_c0_g1	serine/threonine-protein kinase 4-like	GGGAAGTTTGTTTGCCTCAAG	TGTGAGAGTGGTGAACAGTAATC
TRINITY_DN74217_c0_g1	RAC GTPase	GGCGTTTCCAAGTCAACATC	TCGTAAGAGAGCTTCCTCATTTC
TRINITY_DN61155_c0_g1	serine/threonine-protein kinase PAK 2	CAGTGCACAGTGAGACAGAATA	GTTCGACTTTACGATGCGTTTG
