# Supplementary material for: Immune Defense Mechanism of Reticulitermes chinensis Snyder (Blattodea: Isoptera) against Serratia marcescens Bizio
Source: Insects. 2022 Feb 24;13(3):226. doi: 10.3390/insects13030226 (PMC8954430; doi:10.3390/insects13030226)
Supplement: Supplementary file 1 [file insects-13-00226-s001.zip › Supplementary Table S4 Differentially expressed immune-related genes in R. chinensis.xlsx]

## Sheet: Sheet1
Table S4. Differentially expressed immune-related genes in R. chinensis
		GeneID	Length	CK1	CK2	CK3	SM_HC1	SM_HC2	SM_HC3	logFC	Pvalue	FDR	NR_def	Abbreviation	reference (DOI number)
Cell responses	1	TRINITY_DN52708_c0_g1	312	8.16	22.48	12.5	52.54	79.51	61.11	2.15594	2.08997e-05	0.00459024	actin beta/gamma 1 [Paragonimus westermani]	F-actin1	Phagocytosis in Drosophila: From molecules and cellular machinery to physiology (DOI: 10.1016/j.ibmb.2019.04.002)
	2	TRINITY_DN23354_c0_g1	555	0	0	0.15	1.83	4.47	1.15	5.52307	0.000224954	0.0262104	PREDICTED: actin, cytoplasmic-like [Oryzias latipes]	F-actin2
	3	TRINITY_DN5564_c1_g1	973	0.16	0.23	0.55	1.22	8.17	2.57	3.63729	9.01136e-07	0.000462301	ACTG protein [Quiscalus mexicanus]	F-actin3
	4	TRINITY_DN43413_c0_g1	372	24.78	45.74	27.09	114.22	127.6	171.5	2.02879	3.74477e-09	8.44043e-06	putative actin-1 [Schistosoma mansoni]	F-actin4
	5	TRINITY_DN7884_c1_g1	393	20.6	48.7	27.88	62.66	88.33	98.45	1.31906	0.000391219	0.0393335	actin [Coptotermes formosanus]	F-actin5
	6	TRINITY_DN78928_c0_g1	928	0	0	0.13	0.52	1.8	1.69	4.95542	0.00018998	0.0231891	actin [Coptotermes formosanus]	F-actin6
	7	TRINITY_DN40073_c0_g1	1535	1.05	0.56	0.73	2.01	3.53	3.06	1.86874	9.08e-05	0.0135986	PREDICTED: coronin-1A [Anolis carolinensis]	coronin-1A1	F-actin binding is essential for coronin 1B function in vivo (DOI: 10.1242/jcs.007641)
	8	TRINITY_DN215985_c0_g1	1573	1.26	2.1	1.26	3.52	5.52	6.08	1.63382	3.76e-05	0.00715599	PREDICTED: coronin-1A-like [Protobothrops mucrosquamatus]	coronin-1A2
	9	TRINITY_DN3101_c0_g2	1619	0.65	1.45	0.64	4.82	8.09	5.6	2.68386	2.59907e-10	1.27623e-06	PREDICTED: calnexin-like [Aethina tumida]	calnexin1	Calnexin co-expression and the use of weaker promoters increase the expression of correctly assembled Shaker potassium channel in insect cells (DOI: 10.1016/s0005-2736(02)00715-0)
	10	TRINITY_DN9251_c0_g1	1255	6.09	3.37	10.28	14.24	20.89	20.28	1.44917	0.00014951	0.0194486	PREDICTED: calnexin [Tribolium castaneum]	calnexin2
	11	TRINITY_DN8103_c0_g1	1311	3.89	2.66	5.54	8.43	11.57	10.28	1.79065	4.72197e-07	0.000286632	calnexin-like protein [Littorina littorea];PREDICTED: calnexin-like [Aethina tumida]	calnexin3
	12	TRINITY_DN22863_c0_g2	727	0.42	0.73	1.9	4.91	6.53	5.8	2.48791	1.13597e-05	0.00293303	PREDICTED: calnexin-like [Agrilus planipennis]	calnexin4
	13	TRINITY_DN89318_c0_g1	1181	0.46	1.17	0.52	2.78	3.71	2.13	1.93673	0.000297797	0.0322393	PREDICTED: V-type proton ATPase catalytic subunit A-like [Ciona intestinalis	ATPeV1A1	V-ATPase functions in normal and disease processes (DOI: 10.1007/s00424-007-0382-4)
	14	TRINITY_DN20657_c0_g1	1037	1.25	0.43	1.47	4.03	3.6	4.1	1.8193	0.000356543	0.0367473	PREDICTED: V-type proton ATPase subunit d 1 isoform X1 [Latimeria chalumnae]	ATPeV1A2
	15	TRINITY_DN26873_c0_g1	951	5	6.52	10.95	1.7	1.8	2.85	-1.86582	9.64499e-06	0.00257535	PREDICTED: cathepsin L1-like [Halyomorpha halys]	CTSL1	Cysteine proteinase 1 (CP1), a cathepsin L-like enzyme expressed in the Drosophila melanogaster haemocyte cell line mbn-2 (DOI: 10.1111/j.1365-2583.1997.tb00085.x)
	16	TRINITY_DN2010_c1_g1	888	81.74	36.15	75.11	15.1	10.95	5.92	-2.73986	6.16707e-12	7.37311e-08	PREDICTED: cathepsin L1-like [Saccoglossus kowalevskii]	CTSL2
	17	TRINITY_DN31186_c0_g1	1450	16.12	12.23	14.61	5.99	2.9	5.51	-1.67157	1.66e-06	0.000726004	PREDICTED: protein transport protein Sec61 subunit alpha [Harpegnathos saltator]	Sec61	Mycolactone subverts immunity by selectively blocking the Sec61 translocon (DOI: 10.1084/jem.20160662)
	18	TRINITY_DN6084_c0_g3	391	4.13	0.88	5.98	10.85	12.78	9.63	2.46073	0.00045895	0.0437289	PREDICTED: ras-related C3 botulinum toxin substrate 1 [Nicrophorus vespilloides]	Rac1-1	Identification of lipoteichoic acid as a ligand for draper in the phagocytosis of Staphylococcus aureus by Drosophila hemocytes (DOI: 10.4049/jimmunol.0901032)
	19	TRINITY_DN2923_c1_g1	559	16.99	12.53	29.95	41.37	55.53	56.34	1.36717	5.63e-05	0.00955762	small GTPase Rac protein 1 [Ephydatia fluviatilis]	Rac1-2
	20	TRINITY_DN16674_c0_g1	487	21.42	38.26	97.63	120.56	264.42	248.48	2.00646	4.39e-06	0.00149916	Profilin [Strongyloides ratti]	profilin	Identification of cytoskeletal regulatory proteins required for efficient phagocytosis in Drosophila (DOI: 10.1016/s1286-4579(03)00157-6)
	21	TRINITY_DN6997_c0_g2	1783	0.78	0.78	0.29	2.35	3.42	2.65	2.07083	1.81208e-05	0.00414545	PREDICTED: AP-1 complex subunit beta-1 isoform X5 [Coturnix japonica]	AP-1	AP-1, but not NF-kappa B, is required for efficient steroid-triggered cell death in Drosophila (DOI: 10.1038/sj.cdd.4401003)
	22	TRINITY_DN735_c2_g1	532	0	0	0.17	1.66	2.52	2.51	5.23009	0.000508255	0.0470413	AP-3 complex subunit sigma [Chondrus crispus]	AP-3-1	Association of the AP-3 adaptor complex with clathrin (DOI: 10.1126/science.280.5362.431)
	23	TRINITY_DN69875_c0_g1	1112	0.23	0.24	0.41	1.83	1.93	1.98	2.64717	3.53e-05	0.00682489	AP-3 complex subunit beta-2-like [Anneissia japonica]	AP-3-2	Altered trafficking of lysosomal proteins in Hermansky-Pudlak syndrome due to mutations in the beta 3A subunit of the AP-3 adaptor (DOI: 10.1016/s1097-2765(00)80170-7)
	24	TRINITY_DN24137_c0_g1	1795	0.23	0.13	0.14	0.81	1.12	1.12	2.50307	0.000123063	0.0169453	AP-4 complex subunit beta-1 [Pelomyxa schiedti]	AP-4	The role of AP-4 in cargo export from the trans-Golgi network and hereditary spastic paraplegia (DOI: 10.1042/BST20190664)
	25	TRINITY_DN256549_c0_g1	1216	0.04	0.13	0	1.09	1.02	0.83	4.01583	0.000117872	0.0164697	PREDICTED: dipeptidyl peptidase 1 [Larimichthys crocea]	dipeptidyl peptidase 1-1	Identification of whitefly (Bemisia tabaci) proteins interacting with Tomato leaf curl Bangalore virus coat protein gene using Y2H system (DOI:10.1007/s42690-021-00561-0)
	26	TRINITY_DN16372_c0_g1	1257	2.55	4.37	2.39	6.27	12.95	9.3	1.92996	6.18035e-07	0.000353319	PREDICTED: dipeptidyl peptidase 1-like [Parasteatoda tepidariorum]	dipeptidyl peptidase 1-2
	27	TRINITY_DN5146_c0_g1	618	5.79	4.61	13.13	20.95	13.85	17.06	1.36199	0.000525538	0.0482347	saposin, putative [Ixodes scapularis]	saposin1	Caenorhabditis elegans saposin-like spp-9 is involved in specific innate immune responses (DOI: 10.1038/s41435-020-0108-6)
	28	TRINITY_DN7433_c0_g1	626	0.32	0.94	1.22	2.19	6.05	6.16	2.51344	0.000245571	0.0279112	PREDICTED: prosaposin isoform X4 [Ornithorhynchus anatinus]	prosaposin1	Golgi-to-phagosome transport of acid sphingomyelinase and prosaposin is mediated by sortilin (DOI: 10.1242/jcs.067686)
	29	TRINITY_DN4451_c0_g2	366	36.01	45.71	84.42	116.66	208.79	153.48	1.25048	0.00040343	0.0400795	putative prosaposin [Coptotermes formosanus]	prosaposin2
	30	TRINITY_DN103884_c0_g1	1997	0.2	0.02	0.38	0.82	1.27	1.25	2.43118	0.0003412	0.0357148	Kinase, ULK [Giardia muris]	ATG1	Two Roles for the Tenebrio molitor Relish in the Regulation of Antimicrobial Peptides and Autophagy-Related Genes in Response to Listeria monocytogenes (DOI: 10.3390/insects11030188)
	31	TRINITY_DN1405_c0_g1	418	49.37	25.12	96.27	115.4	154.64	186.5	1.42278	0.000483732	0.045429	ATG8-3 [Dugesia japonica]	ATG8	Molecular cloning and characterization of autophagy-related gene TmATG8 in Listeria-invaded hemocytes of Tenebrio molitor (DOI: 10.1016/j.dci.2015.02.017)
	32	TRINITY_DN1216_c0_g1	612	22.22	9.43	32.3	43.15	66.63	67.27	1.40341	0.000367084	0.0375104	PREDICTED: ubiquitin-like-conjugating enzyme ATG3 isoform X1 [Hyalella azteca]	ATG3	Depletion of autophagy-related genes ATG3 and ATG5 in Tenebrio molitor leads to decreased survivability against an intracellular pathogen, Listeria monocytogenes (DOI: 10.1002/arch.21212)
	33	TRINITY_DN2797_c0_g3	441	0.45	1.5	2.04	5.15	14.14	9.7	2.84998	6.96816e-05	0.0111748	cathepsin D-like aspartic peptidase [Coptotermes formosanus]	CTSD	Identification of Immunity-Related Genes in Dialeurodes citri against Entomopathogenic Fungus Lecanicillium attenuatum by RNA-Seq Analysis (DOI: 10.1371/journal.pone.0162659)
	34	TRINITY_DN6966_c3_g1	937	3.73	6.91	5.14	15.86	25.98	17.42	1.8525	1.37623e-07	0.000112629	cathepsin B-like proteinase [Triatoma sordida]	CTSB1	Transcriptional regulation in cowpea bruchid guts during adaptation to a plant defence protease inhibitor (DOI: 10.1111/j.0962-1075.2004.00485.x)
	35	TRINITY_DN6795_c0_g1	698	9.56	9.25	28.26	21.88	53.03	42.77	1.78906	1.52009e-05	0.00366714	cathepsin B-like protease [Nilaparvata lugens]	CTSB2
	36	TRINITY_DN152583_c0_g1	1042	8.82	7.18	9.38	3.67	0.8	0.66	-2.38881	6.96656e-06	0.00204082	Cathepsin B-like cysteine proteinase [Exaiptasia pallida]	CTSB3
	37	TRINITY_DN15486_c0_g1	938	5.13	6.58	11.12	2.64	4.43	2.15	-1.43902	0.000450635	0.0431009	cathepsin B [Riptortus pedestris]	CTSB4
	38	TRINITY_DN65707_c0_g1	901	4.37	3.79	4.67	1.64	0.14	0.73	-2.43739	6.82151e-05	0.0109747	Cathepsin B-like cysteine proteinase [Exaiptasia pallida]	CTSB5
	39	TRINITY_DN8994_c0_g2	765	0.7	2.25	0.7	6.7	9.57	9	2.7286	1.15995e-07	9.93654e-05	PREDICTED: ras-related protein Rab-7a-like [Biomphalaria glabrata]	Rab7-1	Host gene response to endosymbiont and pathogen in the cereal weevil Sitophilus oryzae (DOI: 10.1186/1471-2180-12-S1-S14)
	40	TRINITY_DN24922_c2_g1	599	35.71	30.21	44.63	18.46	9.08	12.63	-1.53527	1.13e-05	0.00293084	Rab7 [Operophtera brumata]	Rab7-2
	41	TRINITY_DN45770_c0_g1	2372	0.29	0.25	0.72	1.1	2	1.4	1.80065	0.000399187	0.0398067	PREDICTED: dynamin-like isoform X4 [Parasteatoda tepidariorum]	dynamin1	Beyond the Surface: Endocytosis of Mosquito-Borne Flaviviruses (DOI: 10.3390/v13010013)
	42	TRINITY_DN15413_c0_g1	1681	0.35	0.23	0.18	1.21	1.86	1.76	2.54756	9.31e-06	0.00251185	PREDICTED: LOW QUALITY PROTEIN: dynamin-1-like [Biomphalaria glabrata]	dynamin2
	43	TRINITY_DN12230_c1_g1	1163	1.94	1.66	2.15	0.71	0.07	0.52	-2.4115	0.000440319	0.0423217	Phosphatidylinositol-4-phosphate 5-Kinase family protein [Trichomonas vaginalis G3]	PIP5K	Inhibition of phosphatidylinositol-4-phosphate 5-kinase Ialpha impairs localized actin remodeling and suppresses phagocytosis (DOI: 10.1074/jbc.M209046200)
	44	TRINITY_DN22892_c0_g1	447	2.43	10.44	3.82	12.09	67.84	39.36	2.63346	1.11e-06	0.000536485	polyubiquitin [Coptotermes formosanus]	polyubiquitin1	Degradation of Connexins Through the Proteasomal, Endolysosomal and Phagolysosomal Pathways (DOI: 10.1007/s00232-012-9461-3)
	45	TRINITY_DN56922_c0_g1	308	14.59	3.71	20.95	48.48	77.96	80.25	2.12881	0.000129246	0.0175518	PREDICTED: LOW QUALITY PROTEIN: polyubiquitin-like [Papio anubis]	polyubiquitin2
	46	TRINITY_DN34836_c0_g1	905	1.22	0.47	1.41	3.48	6.01	7.29	2.44491	3.28e-06	0.00120622	AP-2 complex subunit alpha [Cyphomyrmex costatus]	AP-2-1	Clathrin-mediated endocytosis in AP-2-depleted cells (DOI: 10.1083/jcb.200305145)
	47	TRINITY_DN26195_c0_g1	2824	7.58	5.6	8.66	3.81	1.6	3.31	-1.40652	9.61e-05	0.0141689	PREDICTED: AP-2 complex subunit alpha-2 isoform X2 [Coturnix japonica]	AP-2-2
	48	TRINITY_DN17263_c0_g1	772	0.15	0.74	0.43	2.49	3.76	3.24	2.80099	5.06221e-05	0.00878788	actin-related protein 2/3 complex subunit 4-like protein [Sarcoptes scabiei]	Arp2/3-1	Function of Rho family proteins in actin dynamics during phagocytosis and engulfment (DOI: 10.1038/35036454)
	49	TRINITY_DN31678_c0_g1	1074	0.76	1.86	0.75	4.15	6.37	6.09	2.24381	3.51814e-06	0.00127459	PREDICTED: actin-related protein 2/3 complex subunit 2-like [Amphimedon queenslandica]	Arp2/3-2
	50	TRINITY_DN51385_c0_g1	1243	1.26	0.93	0.22	3.79	6.35	4.74	2.492	3.32e-06	0.00121787	PREDICTED: actin-related protein 2/3 complex subunit 1B [Myotis brandtii]	Arp2/3-3
	51	TRINITY_DN32026_c0_g1	511	110.24	95.76	150.85	48.17	21.89	49.9	-1.64693	2.07e-06	0.00085478	actin-related protein 2/3 complex subunit 4 [Athalia rosae]	Arp2/3-4
	52	TRINITY_DN2189_c0_g2	1186	7.93	12.71	14.96	17.05	30.91	24.94	1.26414	0.000106435	0.0152514	PREDICTED: LOW QUALITY PROTEIN: WAS protein family homolog 1-like [Branchiostoma belcheri]	WASH1-1	Identification of cytoskeletal regulatory proteins required for efficient phagocytosis in Drosophila (DOI: 10.1016/s1286-4579(03)00157-6)
	53	TRINITY_DN23692_c0_g1	333	3.22	2.47	3.63	0.49	0.79	9.44	-1.98209	5.81e-05	0.00975193	PREDICTED: WAS protein family homolog 1-like [Priapulus caudatus]	WASH1-2
	54	TRINITY_DN71634_c0_g1	2512	1.16	0.84	1.35	0.3	0.25	0.45	-1.8078	0.000292371	0.0318399	PREDICTED: WASH complex subunit 7-like [Limulus polyphemus]	WASHC7
	55	TRINITY_DN189700_c0_g1	1838	1.29	0.75	1.66	0.38	0.22	0.32	-2.06858	0.000321028	0.0340965	PREDICTED: ubiquitin carboxyl-terminal hydrolase 8-like [Limulus polyphemus]	UCH8	A guide to measuring phagosomal dynamics (DOI: 10.1111/febs.15506)
	56	TRINITY_DN74731_c0_g2	1387	0.85	0.88	1.71	2.76	4.59	3.55	1.61983	0.000225426	0.0262414	PREDICTED: vacuolar protein sorting-associated protein 35 [Cyprinodon variegatus]	VPS35	Vps-C complexes: gatekeepers of endolysosomal traffic (DOI: 10.1016/j.ceb.2009.05.007)
	57	TRINITY_DN10293_c0_g1	845	0.47	0.65	0.23	1.5	4.2	3.14	2.63171	0.000134556	0.018018	PREDICTED: charged multivesicular body protein 1a-like [Priapulus caudatus]	CHMP1	The escrt machinery (DOI: 10.1016/j.cub.2012.01.028)
	58	TRINITY_DN219077_c0_g1	1317	0.33	0.2	0.17	1.47	2.14	0.71	2.53912	0.000353756	0.0365834	PREDICTED: vacuolar protein sorting-associated protein 4B-like [Amphimedon queenslandica]	VPS4	Functions of Bombyx mori cathepsin L-like in innate immune response and anti-microbial autophagy (DOI: 10.1016/j.dci.2020.103927)
	59	TRINITY_DN23457_c0_g2	564	0.4	0.58	0.75	2.07	5.82	4.6	2.83256	0.000274513	0.0302911	PREDICTED: charged multivesicular body protein 2a-like [Parasteatoda tepidariorum]	CHMP2a-1	The escrt machinery (DOI: 10.1016/j.cub.2012.01.028)
	60	TRINITY_DN7942_c0_g1	560	50.68	40.62	89.61	23.54	15	27.76	-1.50717	2.73e-05	0.00565142	PREDICTED: charged multivesicular body protein 2a isoform X1 [Diaphorina citri]	CHMP2a-2
	61	TRINITY_DN14222_c0_g1	756	1.4	1.8	3.56	6.78	9.04	9.06	1.88636	2.55e-05	0.00535496	PREDICTED: charged multivesicular body protein 3-like [Tetranychus urticae]	CHMP3-1
	62	TRINITY_DN24559_c0_g1	552	32.16	23.06	45.16	12.8	11.22	12.12	-1.5409	1.18e-05	0.00302615	PREDICTED: charged multivesicular body protein 3-like [Tetranychus urticae]	CHMP3-2
	63	TRINITY_DN8257_c1_g1	1100	5.55	2.83	7.91	10.4	17.24	18.8	1.57304	3.52596e-05	0.00682489	PREDICTED: proton-coupled amino acid transporter 1-like [Hydra vulgaris]	PAT1
	64	TRINITY_DN13921_c0_g1	1493	6.03	9.99	8.22	14.91	22.1	16.77	1.34575	1.83349e-05	0.00417298	PREDICTED: proton-coupled amino acid transporter 4-like isoform X2 [Pygocentrus nattereri]	PAT2
	65	TRINITY_DN20476_c0_g1	1444	0.07	0.07	0.07	0.29	1.46	0.98	3.64204	0.000133863	0.0179558	PREDICTED: proton-coupled amino acid transporter 4 [Chaetura pelagica]	PAT3
	66	TRINITY_DN72740_c0_g3	744	2.19	2.36	3.48	7.74	13.25	10.19	1.9037	4.62e-06	0.0015466	PREDICTED: calmodulin-like protein 12 [Strongylocentrotus purpuratus]	calmodulin	CaMKII is differentially localized in synaptic regions of kenyon cells within the mushroom bodies of the honeybee brain (DOI: 10.1002/cne.22683)
	67	TRINITY_DN124372_c0_g1	1029	0.1	0.54	0.23	1.02	3.01	1.83	2.70776	0.000311076	0.0332967	Protein disulfide isomerase-like 2-2 [Exaiptasia pallida]	Protein disulfide isomerase	A guide to measuring phagosomal dynamics (DOI: 10.1111/febs.15506)
	68	TRINITY_DN7546_c0_g1	1135	6.99	4.72	10.46	2.87	2.33	1.71	-1.56923	0.00010696	0.0152852	cAMP-dependent protein kinase regulatory subunit [Coptotermes formosanus]	cAMP-dependent protein kinase R	Innate hemocyte responses of Malacosoma disstria larvae (C. Insecta) to antigens are modulated by intracellular cyclic AMP (DOI: 10.1016/j.dci.2009.02.006)
	69	TRINITY_DN40872_c0_g1	1256	4.57	2.04	4.66	1.09	0.4	0.66	-2.48445	2.3e-06	0.0009274	PREDICTED: ribosomal protein S6 kinase 2 beta-like isoform X2 [Aedes albopictus]		MUTATIONS IN THE DROSOPHILA GENE ENCODING RIBOSOMAL PROTEIN-S6 CAUSE TISSUE OVERGROWTH (DOI: 10.1128/mcb.13.4.2524-2535.1993)
	70	TRINITY_DN31398_c0_g1	1105	17.45	34.15	25.48	63.89	76.53	76.14	1.43294	9.27e-07	0.000470249	glyceraldehyde-3-phosphate dehydrogenase [Coptotermes formosanus]		Rice black-streaked dwarf virus P10 promotes phosphorylation of GAPDH (glyceraldehyde-3-phosphate dehydrogenase) to induce autophagy in Laodelphax striatellus (DOI: 10.1080/15548627.2021.1954773)
	71	TRINITY_DN248977_c0_g1	354	99.64	122.87	170.71	44.57	37.86	82.87	-1.30858	0.000343209	0.0358664	Macrophage migration inhibitory factor [Trichuris trichiura]	MIF	Evaluation of dsRNA delivery methods for targeting macrophage migration inhibitory factor MIF in RNAi-based aphid control (DOI:10.1007/s41348-021-00464-9)
	72	TRINITY_DN43899_c0_g1	623	207.81	222.19	321.22	98.31	63.09	102.79	-1.57009	5.17466e-08	5.64652e-05	thioredoxin peroxidase [Coptotermes formosanus]	TPx1	Insecticidal activity of chlorine dioxide gas by inducing an oxidative stress to the red flour beetle, Tribolium castaneum (10.1016/j.jspr.2015.09.001)
	73	TRINITY_DN86284_c0_g1	854	0	0.07	0	0.66	1.5	1.11	5.37259	0.000313029	0.0334601	PREDICTED: radial spoke head 1 homolog [Protobothrops mucrosquamatus]	RSH1-H	Radial spoke proteins regulate otolith formation during early zebrafish development (DOI: 10.1096/fj.201701359R)
	74	TRINITY_DN17152_c0_g1	909	3.17	2	5.01	0.94	0.75	0.94	-2.01124	0.000270828	0.0300048	lipase family protein, partial [Coptotermes formosanus]	LIPA	Expression and characterization of a lipase-related protein in the malpighian tubules of the Chinese oak silkworm, Antheraea pernyi (DOI: 10.1017/S0007485316000365)
	75	TRINITY_DN1798_c0_g1	3176	0.37	0.56	0.64	1.71	4	2.94	2.40952	4.10046e-09	8.80892e-06	Serine/threonine-protein kinase Nek1 [Caligus rogercresseyi]	STPK-	Innate immune function of serine/threonine-protein kinase from Macrobrachium rosenbergii in response to host-pathogen interactions (DOI: 10.1016/j.fsi.2020.07.0680
	76	TRINITY_DN164944_c0_g1	504	3.97	8.3	3.16	23.89	49.97	41.38	2.8381	1.82756e-10	1.02559e-06	PREDICTED: cofilin-like [Saccoglossus kowalevskii]	cofilin-like	PGE(2) mediates cytoskeletal rearrangement of hemocytes via Cdc42, a small G protein, to activate actin-remodeling factors in Spodoptera exigua (Lepidoptera: Noctuidae) (DOI: 10.1002/arch.21607)
Humoral immune	77	TRINITY_DN20424_c0_g1	922	396.62	212.23	182.38	98.44	90.53	86.58	-1.69608	7.27016e-06	0.00209894	Peptidoglycan-recognition protein LB [Zootermopsis nevadensis]		Functional implications of the peptidoglycan recognition proteins in the immunity of the yellow fever mosquito, Aedes aegypti(DOI: 10.1111/imb.12159)
	78	TRINITY_DN69113_c0_g1	1707	18.4	30.75	5.76	7.41	3.2	7.63	-1.70196	0.000485595	0.0455378	Beta-1,3-glucan-binding protein 1 [Zootermopsis nevadensis]		Extraction of beta-1,3-glucan binding proteins from the lymphocytes of Plutella xylostella larvae and their immune response to Zoophthora radicans infection
	79	TRINITY_DN82614_c0_g1	693	88.1	76.41	82.09	32.18	27.51	41.68	-1.37147	2.5e-06	0.000987765	beta-1,4-endoglucanase 2 [Aphelenchoides besseyi]	endo-beta-1,4-glucanase	Caste-, sex-, and age-dependent expression of immune-related genes in a Japanese subterranean termite, Reticulitermes speratus (DOI: 10.1371/journal.pone.0175417)
	80	TRINITY_DN45404_c2_g1	717	5.35	12.42	5.65	20.65	23.34	23.6	1.49837	7.31e-05	0.0115917	beta-1,4-endoglucanase 3 [Aphelenchoides besseyi];Endoglucanase-5 [Orchesella cincta]	endo-beta-1,4-glucanase
	81	TRINITY_DN12924_c0_g1	2116	790.65	179.07	103.29	38.84	8.81	14.24	-4.31439	0.000163396	0.0207435	prolixicin antimicrobial protein [Coptotermes formosanus]		Prolixicin: a novel antimicrobial peptide isolated from Rhodnius prolixus with differential activity against bacteria and Trypanosoma cruzi (DOI: 10.1111/j.1365-2583.2011.01107.x)
	82	TRINITY_DN24713_c0_g1	1519	5.46	8.85	12.16	2.25	1.14	4.43	-1.80878	3.81862e-05	0.00723667	PREDICTED: putative serine protease F56F10.1 [Dendroctonus ponderosae]		Induction of a putative serine protease transcript in immune challenged Drosophila (DOI: 10.1016/0145-305X(96)00016-X)
	83	TRINITY_DN154_c0_g1	1639	18.9	16.42	34.13	46.51	51.9	54.66	1.17532	0.000149025	0.019412	serine protease 73 precursor [Nasonia vitripennis]
	84	TRINITY_DN19190_c0_g1	999	38.27	36.65	86.58	120.1	175.29	148.84	1.42377	1.99728e-05	0.00444613	serine protease [Eupolyphaga sinensis]
	85	TRINITY_DN76713_c0_g1	1198	46.25	22.08	62.47	13.54	9.12	12.49	-1.96919	7.18333e-08	7.18278e-05	tyrosine transaminase [Ancylostoma duodenale]		ALTERATIONS IN THE ACTIVITIES OF TYROSINASE, N-ACETYLTRANSFERASE, AND TYROSINE AMINOTRANSFERASE IN IMMUNE REACTIVE LARVAE OF DROSOPHILA-MELANOGASTER (DOI: 10.1016/0145-305X(93)90021-H)
	86	TRINITY_DN21798_c0_g1	1173	4.45	3.86	6.62	2.23	2.09	1.74	-1.36115	0.000546815	0.0495265	PREDICTED: guanine nucleotide-binding protein G(o) subunit alpha isoform X1 [Crassostrea gigas]<>XP_011453737.1 PREDICTED: guanine nucleotide-binding protein G(o) subunit alpha isoform X2 [Crassostrea gigas]<>EKC35460.1 Guanine nucleotide-binding protein G(o) subunit alpha [Crassostrea gigas]	GNAO	Guanine nucleotide-binding protein G(i)alpha 2 aggravates hepatic ischemia-reperfusion injury in mice by regulating MLK3 signaling (DOI: 10.1096/fj.201802462R)
	87	TRINITY_DN16245_c0_g1	756	0.16	0.51	0.18	3.02	3.43	2.2	3.29209	1.92e-05	0.00430503	PREDICTED: MOB kinase activator 1A, partial [Pelecanus crispus]	MOB1	Function of the MOB kinase activator-like 1 in the innate immune defense of the oriental river prawn (Macrobrachium nipponense) (DOI: 10.1016/j.fsi.2020.04.067)
	88	TRINITY_DN132825_c0_g1	727	41.75	51.39	65.99	21.16	13.64	23.39	-1.51216	7.19e-07	0.000395587	14-3-3 protein [Coptotermes formosanus]		Participation of 14-3-3 epsilon and 14-3-3 zeta proteins in the phagocytosis, component of cellular immune response, in Aedes mosquito cell lines (DOI：10.1186/s13071-017-2267-5)
	89	TRINITY_DN16651_c0_g1	617	275.94	253.04	420.79	128.24	100.2	168.02	-1.3243	6.08e-06	0.00185402	14-3-3 protein [Coptotermes formosanus]		Gene cloning, expression, and function analysis of SpL14-3-3 zeta in Spodoptera litura and its response to the entomopathogenic fungus Nomuraea rileyi (DOI: 10.1016/j.cbpb.2014.04.003)
	90	TRINITY_DN7443_c1_g1	313	3.32	15.89	16.95	26.96	23.03	47.07	2.40663	9.52e-07	0.000479444	14-3-3 protein epsilon, putative [Pediculus humanus corporis]		Cofilin regulator 14-3-3 zeta is an evolutionarily conserved protein required for phagocytosis and microbial resistance (DOI：10.1189/jlb.0410195)
	91	TRINITY_DN5199_c0_g1	374	1.5	3.77	7.48	23.43	27.65	43.55	2.87229	3.29e-07	0.000220049	14-3-3 protein [Coptotermes formosanus]		Molecular Cloning and Effects of Tm14-3-3 zeta-Silencing on Larval Survivability Against E-coli and C-albicans in Tenebrio molitor (DOI：10.3390/genes9070330)
	92	TRINITY_DN271663_c0_g1	719	301.88	343.22	510.12	154.14	112.15	180.74	-1.42672	5.45e-07	0.000322562	14-3-3 protein [Coptotermes formosanus]
	93	TRINITY_DN124648_c0_g1	755	6.33	7.68	6.89	13.61	24.89	21.73	1.45646	3.64e-05	0.00700721	ribosomal protein S6e [Trichuris suis]	RPS6	MUTATIONS IN THE DROSOPHILA GENE ENCODING RIBOSOMAL PROTEIN-S6 CAUSE TISSUE OVERGROWTH (DOI：10.1128/MCB.13.4.2524)
	94	TRINITY_DN27022_c0_g1	485	36.4	30.95	47.55	15.67	7.16	9.42	-1.90524	7.61e-07	0.000410375	suppressor of g2 allele of skp1-like protein [Ascaris suum]	SGT1	A ubiquitin-proteasome pathway represses the Drosophila immune deficiency signaling cascade (DOI：10.1016/S0960-9822(02)01214-9)
	95	TRINITY_DN49710_c0_g1	532	21.38	21.83	33.35	9.31	8.72	11.1	-1.45407	4e-05	0.00748114	PREDICTED: suppressor of G2 allele of SKP1 homolog isoform X1 [Aplysia californica]	SGT1	Insect Inhibitor-of-Apoptosis (IAP) Proteins Are Negatively Regulated by Signal-Induced N-Terminal Degrons Absent within Viral IAP Proteins (DOI：10.1128/JVI.03659-14)
	96	TRINITY_DN84175_c0_g1	501	11.22	9.33	19.2	4.54	3.05	3.26	-1.93059	6.74e-05	0.0108773	PREDICTED: thioredoxin-1-like [Aplysia californica]	trxA	Thioredoxin peroxidase gene is involved in resistance to biocontrol fungus Nomuraea rileyi in Spodoptera litura: Gene cloning, expression, localization and function (DOI：10.1016/j.dci.2013.11.012)
Detoxification and stress adaptation related genes	97	TRINITY_DN3247_c0_g1	3245	49.38	53.98	118.3	123.6	149.49	170.86	1.03634	0.000547239	0.0495487	Cytochrome P450 2J2 [Zootermopsis nevadensis];Cytochrome P450 2J3 [Zootermopsis nevadensis]		The Interplay between Tubulins and P450 Cytochromes during Plasmodium berghei Invasion of Anopheles gambiae Midgut (DOI：10.1371/journal.pone.0024181)
	98	TRINITY_DN2327_c2_g3	1993	4.58	6.53	8.79	16.89	10.99	15.62	1.07881	0.000417926	0.0409846	cytochrome P450 [Hodotermopsis sjostedti]		Effects of Field-Realistic Concentrations of Carbendazim on Survival and Physiology in Forager Honey Bees (Hymenoptera: Apidae) (DOI：10.1093/jisesa/iey069)
	99	TRINITY_DN34354_c0_g1	382	84.93	143.13	101.9	187.13	177.42	193.31	1.12077	4.84923e-05	0.00853439	cytochrome P450 [Hodotermopsis sjostedti];Cytochrome P450 6k1, partial [Zootermopsis nevadensis]
	100	TRINITY_DN30751_c1_g2	1845	20.45	28.7	37.13	46.68	91.59	94.23	1.38442	1.93612e-05	0.00434252	cytochrome P450 monooxygenase CYP304E2 [Tenebrio molitor];putative cytochrome P450 304a1 [Zootermopsis nevadensis]
	101	TRINITY_DN151395_c0_g1	2157	0.2	0.35	0.14	1.18	1.14	1.15	2.24951	5.86469e-05	0.00982438	NADPH-cytochrome P450 reductase [Panonychus citri]
	102	TRINITY_DN938_c1_g1	1765	0.23	0.71	0.26	1.46	3.49	1.97	2.46641	9.55042e-06	0.00256021	Heat shock 70 kDa protein cognate [Daphnia magna]		Stress-induced HSP70 from Musca domestica plays a functionally significant role in the immune system (DOI：10.1016/j.jinsphys.2012.06.007)
	103	TRINITY_DN149_c6_g1	712	72.22	62.17	104.78	146.85	216.97	169.92	1.30822	1.012e-05	0.00267062	PREDICTED: heat shock cognate 71 kDa protein-like [Lingula anatina]<>XP_013394067.1 PREDICTED: heat shock cognate 71 kDa protein isoform X1 [Lingula anatina];Sar s 28 (heat shock protein 70-like protein 5) [Sarcoptes scabiei];PREDICTED: heat shock cognate 71 kDa protein isoform X2 [Lingula anatina];heat shock protein 70 [Fasciola gigantica];Sar s 28 (heat shock protein 70-like protein 4), partial…		Heat shock proteins (HSP 90, 70, 60, and 27) in Galleria mellonella (Lepidoptera) hemolymph are affected by infection with Conidiobolus coronatus (Entomophthorales) (DOI: 10.1371/journal.pone.0228556)
	104	TRINITY_DN4319_c1_g1	1070	3.74	2.23	7.68	9.4	15.09	14.32	1.57624	0.000104128	0.0150542	heat shock 90/70 organizing protein [Frankliniella occidentalis]<>AGC70809.1 heat shock 90/70 organizing protein [Frankliniella occidentalis]		Biotic and abiotic stress induces the expression of Hsp70/90 organizing protein gene in silkworm, Bombyx mori (DOI：10.1016/j.ijbiomac.2019.12.067)
	105	TRINITY_DN70736_c0_g1	2258	2.07	0.35	0.98	0.3	0.09	0.25	-2.54954	0.00026455	0.0294994	PREDICTED: heat shock 70 kDa protein 4-like [Sinocyclocheilus grahami]
	106	TRINITY_DN113265_c0_g1	1664	0.22	0.21	0.53	0.77	2.8	1.52	2.38521	0.000138076	0.0183421	PREDICTED: 60 kDa heat shock protein, mitochondrial [Pelodiscus sinensis]
	107	TRINITY_DN95199_c0_g1	2044	2.37	2.14	3.17	0.96	0.59	1.27	-1.51301	0.000257116	0.0288225	Heat shock 70 kDa protein cognate [Daphnia magna]
	108	TRINITY_DN2748_c0_g1	493	34.42	19.77	49.36	67.07	101.85	83.02	1.17769	0.000544826	0.0494115	Sar s 28 (heat shock protein 70-like protein 5) [Sarcoptes scabiei];PREDICTED: heat shock 70 kDa protein cognate 4-like [Polistes canadensis]<>XP_014603064.1 PREDICTED: heat shock 70 kDa protein cognate 4-like [Polistes canadensis]
	109	TRINITY_DN2748_c1_g1	616	7.15	14.13	8.59	23.74	27.79	21.41	1.80121	5.09292e-05	0.00881892	Sar s 28 (heat shock protein 70-like protein 5) [Sarcoptes scabiei];PREDICTED: heat shock 70 kDa protein cognate 4-like [Polistes canadensis]<>XP_014603064.1 PREDICTED: heat shock 70 kDa protein cognate 4-like [Polistes canadensis]
	110	TRINITY_DN12050_c8_g1	783	0.97	1.53	0.42	4.37	7.96	7.6	2.67459	9.13062e-07	0.000465812	HEAT shock 70 kDa protein cognate 4 [Daphnia magna]
	111	TRINITY_DN19594_c0_g1	372	217.29	176.01	312.4	385.38	732.57	568.1	1.20854	0.000107872	0.0153852	heat shock cognate 70 [Sitodiplosis mosellana];BMA-HSP-1 [Brugia malayi];heat shock protein 70 [Setaria digitata];hypothetical protein TRIADDRAFT_50470 [Trichoplax adhaerens]<>XP_002114286.1 hypothetical protein TRIADDRAFT_50471 [Trichoplax adhaerens]<>EDV23375.1 hypothetical protein TRIADDRAFT_50470 [Trichoplax adhaerens]<>EDV23376.1 hypothetical protein TRIADDRAFT_50471 [Trichoplax adhaerens]
	112	TRINITY_DN30615_c0_g1	364	54.88	59.87	79.14	24.47	21.67	22.78	-1.54984	1.36838e-05	0.00338988	PREDICTED: small heat shock protein C2-like [Rhagoletis zephyria]
	113	TRINITY_DN8630_c1_g2	271	100.46	39.2	125.06	202.36	363.78	307.15	1.70594	0.000171285	0.021459	heat shock protein 70 [Setaria digitata]
	114	TRINITY_DN49313_c0_g1	2522	1.68	0.98	0.94	0.21	0.25	0.55	-1.95164	0.000354296	0.0366125	PREDICTED: heat shock 70 kDa protein 14 [Rhinolophus sinicus]
	115	TRINITY_DN37493_c0_g1	1978	113.34	87.78	145.63	45.58	29.93	40.02	-1.63378	1.83985e-08	2.66274e-05	heat shock protein 70 [Meloidogyne enterolobii];HSP70-1 [Ditylenchus destructor]
	116	TRINITY_DN18771_c0_g1	331	3.67	14.63	6.05	32.23	56.08	44.34	2.44342	1.50687e-05	0.00364112	PREDICTED: heat shock protein 90-2, partial [Rhinolophus sinicus]
	117	TRINITY_DN34918_c0_g1	944	5.24	11.59	5.25	19.58	26.69	29.87	1.71989	3.66267e-06	0.001308	PREDICTED: heat shock protein 90-1, partial [Rhinolophus sinicus]
	118	TRINITY_DN6561_c0_g1	406	125.13	101.49	230.53	330.47	412.22	482.85	1.3109	0.000106657	0.0152593	PREDICTED: small heat shock protein C2-like [Rhagoletis zephyria]
	119	TRINITY_DN2862_c0_g1	841	9.49	2.18	12.9	15.5	21.05	31.6	1.47501	0.000362362	0.0371383	heat shock 70 kDa protein cognate 4 [Culex quinquefasciatus]<>EDS32138.1 heat shock 70 kDa protein cognate 4 [Culex quinquefasciatus];Heat shock 70 kDa protein 1A/1B [Strongyloides ratti];heat shock protein 71 [Lepeophtheirus salmonis]
	120	TRINITY_DN26800_c0_g1	2056	184.98	84.79	128.12	38.97	32.4	31.8	-2.04982	1.43098e-09	4.50371e-06	Heat shock 70 kDa protein 1A/1B [Strongyloides ratti];Heat shock 70 kDa protein, partial [Trichinella pseudospiralis]
	121	TRINITY_DN1148_c0_g1	986	263.57	148.21	327.67	90.68	74.57	84.29	-1.72656	3.79376e-08	4.45813e-05	putative heat shock protein 90 [Necator americanus]<>ETN83529.1 putative heat shock protein 90 [Necator americanus];Heat shock protein 81-3 [Trichinella patagoniensis];heat shock protein 90 [Macrostomum lignano];PREDICTED: LOW QUALITY PROTEIN: heat shock protein HSP 90-alpha [Rhinopithecus roxellana]
	122	TRINITY_DN24861_c0_g1	1463	62.33	16.21	21.15	5.13	9.76	4.95	-2.52138	1.56514e-07	0.000123318	heat shock 70kDa protein 1b [Monopterus albus];PREDICTED: heat shock cognate 71 kDa protein isoform X2 [Lingula anatina];PREDICTED: probable mediator of RNA polymerase II transcription subunit 37e, partial [Rhinolophus sinicus]
	123	TRINITY_DN1175_c1_g1	2436	31.78	19.96	28.58	10.4	4.93	5.44	-2.03905	6.70724e-09	1.27197e-05	PREDICTED: heat shock 70 kDa protein 4 isoform X2 [Tribolium castaneum]<>EFA02305.1 Heat shock protein 68-like Protein [Tribolium castaneum];PREDICTED: heat shock 70 kDa protein 14 [Rhinolophus sinicus]
	124	TRINITY_DN52332_c0_g2	1953	2.29	2.62	2.39	1.04	0.18	0.38	-2.26259	1.8908e-05	0.00425824	PREDICTED: heat shock 70 kDa protein 4L [Rhinopithecus bieti]
	125	TRINITY_DN31328_c0_g1	505	65.02	41.15	74.77	24.34	14.97	19.6	-1.69855	1.28855e-06	0.000601505	Hsp90 protein [Ancylostoma duodenale]
	126	TRINITY_DN253344_c0_g1	1138	0.93	1.23	1.35	0.3	0.05	0.11	-3.00423	0.00036014	0.0369794	acyl-CoA synthetase long-chain family member 1b [Ctenopharyngodon idella]
	127	TRINITY_DN29355_c0_g1	1256	8.53	9.06	13.01	5.13	2.85	3.98	-1.4174	3.3e-05	0.00652958	PREDICTED: NADH-quinone oxidoreductase chain 1-like, partial [Drosophila eugracilis]
	128	TRINITY_DN59440_c0_g1	582	7.29	15.95	5.29	39.94	61.68	40.89	2.25291	4.51e-08	5.08e-05	heat shock protein 70 [Lampsilis siliquoidea]
	129	TRINITY_DN8630_c0_g1	508	27.13	44.36	20.74	136.32	249.2	156.03	2.49282	6.85162e-12	7.85021e-08	hsp70-like protein [Phytophthora parasitica]
Other immune-related genes	130	TRINITY_DN221988_c0_g1	559	16.02	14.94	26.16	9.18	3.8	5.02	-1.72583	5.57967e-05	0.00950615	PREDICTED: adenylate kinase isoenzyme 5-like [Hydra vulgaris]		Differential proteomic analysis of the anti-depressive effects of oleamide in a rat chronic mild stress model of depression (DOI: 10.1016/j.pbb.2015.01.017)
	131	TRINITY_DN39371_c0_g1	1343	3.2	2.75	3.51	1.4	0.69	0.73	-1.8224	7.29873e-05	0.0115877	PREDICTED: solute carrier family 2, facilitated glucose transporter member 8-like [Lingula anatina]		Glucose transporter GLUT1 influences Plasmodium berghei infection in Anopheles stephensi (DOI：10.21203/rs.2.22068/v1)
	132	TRINITY_DN52927_c0_g1	2116	26.67	12.48	17.36	41.9	71.62	54.56	1.4625	4.85101e-05	0.00853439	Solute carrier family 2, facilitated glucose transporter member 8 [Zootermopsis nevadensis]
	133	TRINITY_DN241985_c0_g1	534	0	0	0	1.48	1	2.31	5.7136	0.000504699	0.0468066	PREDICTED: facilitated trehalose transporter Tret1-like [Wasmannia auropunctata]		Genome wide microarray based expression profiles associated with BmNPV resistance and susceptibility in Indian silkworm races of Bombyx mori (DOI：10.1016/j.ygeno.2015.09.002)
	134	TRINITY_DN49020_c0_g1	809	5.62	7.43	8.42	3.52	1.67	1.29	-2.24703	8.41014e-07	0.000440723	PREDICTED: zinc transporter ZIP2-like [Eptesicus fuscus]		Zinc induces caspase-dependent mitochondrial pathway of the programmed cell death in haemocytes of Drosophila melanogaster (DOI：10.1007/s10534-012-9530-1)
	135	TRINITY_DN218400_c0_g1	845	4	9.68	4.6	2.1	1.07	1.69	-1.97825	7.30384e-05	0.0115892	PREDICTED: zinc transporter ZIP11 isoform X3 [Agrilus planipennis]
	136	TRINITY_DN136944_c0_g1	453	1.49	4.43	0.95	11.76	14.9	17.83	2.63657	7.75e-06	0.00219337	PREDICTED: ubiquitin-conjugating enzyme E2 D1 [Chaetura pelagica]		UbcD4, an ortholog of E2-25K/Ube2K, is essential for activation of the immune deficiency pathway in Drosophila (DOI：10.1016/j.bbrc.2015.12.062)
	137	TRINITY_DN28720_c0_g1	428	80.29	42.96	78.77	26.23	10.57	14.72	-2.06791	6.54e-07	0.000369313	PREDICTED: ubiquitin-conjugating enzyme E2 D2B [Peromyscus maniculatus bairdii]		Experimental verification and molecular basis of active immunization against fungal pathogens in termites (DOI：10.1038/srep15106)
	138	TRINITY_DN9795_c0_g1	445	52.4	35.67	61.68	20.61	7.03	15.96	-1.86671	7.39e-06	0.00212462	PREDICTED: ubiquitin-conjugating enzyme E2 D2-like [Galeopterus variegatus]
	139	TRINITY_DN5471_c0_g1	575	141.69	126.94	195.3	70.28	40.12	69.39	-1.43251	2.89e-06	0.00109231	Rac 1-related protein [Coptotermes formosanus]		Rac1 mediates cytokine-stimulated hemocyte spreading via prostaglandin biosynthesis in the beet armyworm, Spodoptera exigua (DOI：10.1016/j.jinsphys.2013.04.012)
	140	TRINITY_DN242958_c0_g1	639	5.42	4.96	8.47	1.06	1.31	2.9	-1.90759	0.000495511	0.0461413	putative peroxiredoxin prdx-3 [Ascaris suum]		Expression, purification and characterization of an atypical 2-Cys peroxiredoxin from the silkworm, Bombyx mori (DOI：10.1111/imb.12149)
	141	TRINITY_DN32578_c0_g1	2426	4.85	3.31	6.45	2.08	1.36	2.05	-1.48273	3.2e-05	0.00637638	PREDICTED: ras-specific guanine nucleotide-releasing factor 1 [Callorhinchus milii]		Interaction between Ras and Bcl2L12 in B cells suppresses IL-10 expression (DOI: 10.1016/j.clim.2021.108775)
	142	TRINITY_DN4115_c0_g1	1608	0.63	2.53	1.4	4.82	7.13	5.85	2.14257	6.38e-07	0.000361803	pyruvate kinase [Acetobacter tropicalis]		Leukocyte Pyruvate Kinase Expression is Reduced in Normal Human Pregnancy but not in Pre-eclampsia (DOI: 10.1111/j.1600-0897.2010.00881.x)
	143	TRINITY_DN4115_c0_g2	1691	0.7	1.09	0.46	3.46	4.81	3.86	2.34469	5.98e-08	6.27e-05	MULTISPECIES: pyruvate kinase [Acetobacter]
	144	TRINITY_DN18142_c0_g1	933	2.6	2.23	3.66	0.65	0.79	0.56	-2.14781	0.000141927	0.018638	PREDICTED: retinol dehydrogenase 11-like [Cimex lectularius]		Dehydrogenase reductase 9 (SDR9C4) and related homologs recognize a broad spectrum of lipid mediator oxylipins as substrates (DOI: 10.1016/j.jbc.2021.101527)
	145	TRINITY_DN45384_c0_g1	891	72.61	48.19	94.54	29.05	9.39	15.36	-2.07158	1.22e-07	0.000103379	UDP-glucose dehydrogenase, putative [Ixodes scapularis]<>EEC02126.1 UDP-glucose dehydrogenase, putative, partial [Ixodes scapularis];udp-glucose 6-dehydrogenase [Lasius niger]		Bottom-Up Proteomic Analysis of Polypeptide Venom Components of the Giant Ant Dinoponera Quadriceps (DOI：10.3390/toxins11080448)
	146	TRINITY_DN42234_c2_g2	1174	0.21	0.05	0	0.76	1.94	1.58	3.88279	3.23e-05	0.00642835	PREDICTED: ATP-binding cassette sub-family C member 9-like [Branchiostoma belcheri]		Txp40, a protein from Photorhabdus akhurstii, conferred potent insecticidal activity against the larvae of Helicoverpa armigera, Spodoptera litura and S. exigua (DOI: 10.1002/ps.5732)
	147	TRINITY_DN29564_c0_g1	2902	1.74	1.27	1.33	0.37	0.33	0.56	-1.88066	2.31e-05	0.00495068	PREDICTED: calcium-transporting ATPase 2, plasma membrane-type [Rhinolophus sinicus]		Toll-like receptor 9 protects non-immune cells from stress by modulating mitochondrial ATP synthesis through the inhibition of SERCA2 (DOI: 10.1002/embr.201337945)
	148	TRINITY_DN45503_c0_g1	1298	8.73	6.37	12.14	4.42	2.18	2.56	-1.64174	1.97e-05	0.00440389	PREDICTED: rho GTPase-activating protein 22-like [Danio rerio]		Transcriptome of a specialized extra-embryonic cell, teratocyte, and its host immunosuppressive role revealed by ex vivo RNA interference (DOI: 10.1111/imb.12132)
	149	TRINITY_DN13162_c0_g1	2115	3.34	2.39	3.46	1.5	0.46	1.02	-1.71486	0.000117979	0.0164763	PREDICTED: rho GTPase-activating protein 39 isoform X1 [Ictalurus punctatus]		A RhoGAP protein as a main immune suppressive factor in the Leptopilina boulardi (Hymenoptera, Figitidae) - Drosophila melanogaster interaction (DOI: 10.1016/j.ibmb.2004.10.004)
	150	TRINITY_DN80236_c0_g1	1277	6.34	5.33	7.62	2.6	1.39	2.2	-1.7157	6.01e-06	0.00183473	PREDICTED: rho GTPase-activating protein 25 [Lepisosteus oculatus]<>XP_015222518.1 PREDICTED: rho GTPase-activating protein 25 [Lepisosteus oculatus]
	151	TRINITY_DN4464_c0_g1	361	24.96	14.38	45.22	8.83	5.89	6.19	-1.92051	0.00052119	0.0479639	histone H2B [Coptotermes formosanus]		A Viral Histone H4 Joins to Eukaryotic Nucleosomes and Alters Host Gene Expression (DOI: 10.1128/JVI.01759-13)
	152	TRINITY_DN4844_c0_g1	538	3.93	8.38	4.86	27.73	33.41	32.42	2.47684	5.94e-11	4.3e-07	PREDICTED: E3 ubiquitin-protein ligase CHIP-like [Tetranychus urticae];PREDICTED: FK506-binding protein 2 isoform X2 [Drosophila kikkawai];PREDICTED: FK506-binding protein 2 isoform X1 [Drosophila navojoa]		DNA methylation in silkworm genome may provide insights into epigenetic regulation of response to Bombyx mori cypovirus infection (DOI: 10.1038/s41598-017-16357-7)
	153	TRINITY_DN218102_c0_g1	1530	6.91	3.63	6.39	2.11	1.36	1.32	-1.91741	2.46e-06	0.000981988	PREDICTED: E3 ubiquitin-protein ligase ARIH2 [Cynoglossus semilaevis]		Parkin-mediated responses against infection and wound involve TSPO-VDAC complex in Drosophila (DOI: 10.1016/j.bbrc.2015.05.006)
	154	TRINITY_DN6705_c0_g1	6858	4.02	2.66	4.89	1.33	1.24	1.51	-1.57789	4.34e-07	0.000271548	PREDICTED: LOW QUALITY PROTEIN: E3 ubiquitin-protein ligase RNF213, partial [Chlamydotis macqueenii]
	155	TRINITY_DN58064_c0_g1	2199	1.58	1.39	2.36	0.51	0.5	0.5	-1.88199	1.9e-05	0.00427551	PREDICTED: probable E3 ubiquitin-protein ligase HERC1 [Acropora digitifera]
	156	TRINITY_DN27724_c4_g1	384	0.68	3.82	1.9	11.66	14.19	12.97	2.5851	0.000218964	0.0256762	E3 ubiquitin-protein ligase RBX1 [Strongyloides ratti]
	157	TRINITY_DN32968_c0_g1	597	7.66	7.41	13.28	2.26	2.02	2.86	-2.04894	1.65e-05	0.00387268	PREDICTED: E3 ubiquitin-protein ligase RING1-like, partial [Rhinolophus sinicus]
	158	TRINITY_DN35008_c0_g1	1930	1.61	1.23	2.5	0.54	0.34	0.53	-1.98274	4.79e-05	0.00847479	PREDICTED: probable E3 ubiquitin-protein ligase HERC1 [Sinocyclocheilus rhinocerous]
	159	TRINITY_DN3628_c0_g1	3697	3.63	2.27	5.25	1.39	1.42	1.61	-1.40981	5.62e-05	0.00955016	PREDICTED: E3 ubiquitin-protein ligase RNF213-like [Lingula anatina];PREDICTED: E3 ubiquitin-protein ligase RNF213-like isoform X1 [Xenopus laevis]<>OCT69432.1 hypothetical protein XELAEV_18040743mg [Xenopus laevis]
	160	TRINITY_DN30983_c0_g1	334	25.04	25.03	23.51	9.64	4.28	7.29	-2.65293	1.68e-06	0.000731057	PREDICTED: serine/threonine-protein kinase 4-like [Kryptolebias marmoratus];predicted protein [Nematostella vectensis]<>EDO41403.1 predicted protein [Nematostella vectensis];PREDICTED: cyclin-dependent kinase 2-like [Agrilus planipennis]		Testis specific serine/threonine protein kinase 4 (TSSK4) leads to cell apoptosis relying on its kinase activity (DOI: 10.1007/s11596-015-1417-2)
	161	TRINITY_DN39279_c0_g1	1290	19.67	6.38	16.4	2.56	0.26	1.54	-3.39646	0.000233303	0.0268761	PREDICTED: antizyme inhibitor 2 [Galendromus occidentalis]		Expression of antizyme inhibitor 2 in mast cells and role of polyamines as selective regulators of serotonin secretion (DOI: 10.1371/journal.pone.0006858)
	162	TRINITY_DN12358_c1_g1	534	16.82	16.25	35.07	6.6	4.83	11.9	-1.59916	0.000275444	0.0303694	PREDICTED: rho-related GTP-binding protein RhoC-like [Nothobranchius furzeri]		Cellular responses regulated by rho-related small GTP-binding proteins (DOI: 10.1098/rstb.1993.0067)
